# Supplementary material for: Uncovering Benzene Pollution Patterns Using an Interpretable, Setting-Aware Artificial Intelligence Approach
Source: Toxics. 2026 Feb 18;14(2):181. doi: 10.3390/toxics14020181 (PMC12944871; doi:10.3390/toxics14020181)
Supplement: Supplementary file 1 [file toxics-14-00181-s001.zip]

Archive with 1 entries (1 files):
- toxics-4103947-supplementary.pdf
